# Supplementary material for: Serum Extracellular Vesicle-Derived circHIPK3 and circSMARCA5 Are Two Novel Diagnostic Biomarkers for Glioblastoma Multiforme
Source: Pharmaceuticals (Basel). 2021 Jun 27;14(7):618. doi: 10.3390/ph14070618 (PMC8308516; doi:10.3390/ph14070618)
Supplement: Supplementary file 1 [file pharmaceuticals-14-00618-s001.zip]

Archive with 1 entries (1 files):
- pharmaceuticals-1240824-SI.pdf
